# Supplementary material for: Genetic algorithm-based coverage path planning for autonomous aircraft cabin cleaning by reconfigurable robot
Source: PLoS One. 2026 May 28;21(5):e0349395. doi: 10.1371/journal.pone.0349395 (PMC13218528; doi:10.1371/journal.pone.0349395)
Supplement: S1 File — (ZIP) [file pone.0349395.s001.zip]

Archive with 5 entries (5 files):
- Table12dataset.csv
- Table13dataset.csv
- Table11dataset.csv
- Table10dataset.csv
- Table9dataset.csv
