# Supplementary material for: Genetic algorithm-based coverage path planning for autonomous aircraft cabin cleaning by reconfigurable robot
Source: PLoS One. 2026 May 28;21(5):e0349395. doi: 10.1371/journal.pone.0349395 (PMC13218528; doi:10.1371/journal.pone.0349395)
Supplement: S1 File — (ZIP) [file pone.0349395.s001.zip › Table12dataset.csv]

Target Seats	Algorithm	Trial	Path Length (m)
10	GA	1	16.21
10	GA	2	15.65
10	GA	3	15.08
10	GA	4	15.11
10	GA	5	15.76
10	GA	6	15.91
10	GA	7	13.61
10	GA	8	14.39
10	GA	9	15.48
10	GA	10	15.26
10	GA	11	15.84
10	GA	12	16.19
10	GA	13	14.29
10	GA	14	15.03
10	GA	15	15.93
10	GA	16	15.72
10	GA	17	14.95
10	GA	18	15.05
10	GA	19	15.77
10	GA	20	14.73
10	GA	21	15.33
10	GA	22	16.06
10	GA	23	14.29
10	GA	24	14.3
10	GA	25	15.8
10	GA	26	14.66
10	GA	27	14.98
10	GA	28	14.27
10	GA	29	14.99
10	GA	30	15.59
10	ACO	1	17.26
10	ACO	2	17.31
10	ACO	3	15.84
10	ACO	4	16.51
10	ACO	5	16.34
10	ACO	6	16.72
10	ACO	7	17.57
10	ACO	8	17.02
10	ACO	9	16.71
10	ACO	10	16.92
10	ACO	11	17.45
10	ACO	12	16.8
10	ACO	13	17.2
10	ACO	14	16.54
10	ACO	15	16.82
10	ACO	16	16.58
10	ACO	17	17.34
10	ACO	18	16.84
10	ACO	19	15.91
10	ACO	20	16.07
10	ACO	21	16.55
10	ACO	22	16.9
10	ACO	23	18.02
10	ACO	24	17.17
10	ACO	25	16.44
10	ACO	26	17.42
10	ACO	27	17.61
10	ACO	28	16.81
10	ACO	29	17.48
10	ACO	30	16.0
10	DE	1	18.31
10	DE	2	16.57
10	DE	3	17.28
10	DE	4	16.08
10	DE	5	17.42
10	DE	6	17.57
10	DE	7	15.47
10	DE	8	17.09
10	DE	9	16.73
10	DE	10	17.42
10	DE	11	16.05
10	DE	12	18.42
10	DE	13	17.0
10	DE	14	16.89
10	DE	15	16.48
10	DE	16	17.79
10	DE	17	18.19
10	DE	18	16.22
10	DE	19	16.75
10	DE	20	17.74
10	DE	21	17.44
10	DE	22	16.55
10	DE	23	17.27
10	DE	24	17.78
10	DE	25	16.49
10	DE	26	17.47
10	DE	27	17.84
10	DE	28	17.16
10	DE	29	16.67
10	DE	30	17.5
10	PSO	1	16.2
10	PSO	2	18.08
10	PSO	3	15.84
10	PSO	4	16.71
10	PSO	5	17.42
10	PSO	6	16.2
10	PSO	7	15.69
10	PSO	8	15.77
10	PSO	9	15.94
10	PSO	10	16.14
10	PSO	11	16.56
10	PSO	12	16.57
10	PSO	13	16.96
10	PSO	14	16.81
10	PSO	15	15.44
10	PSO	16	17.24
10	PSO	17	16.03
10	PSO	18	15.42
10	PSO	19	16.76
10	PSO	20	16.4
10	PSO	21	16.09
10	PSO	22	16.17
10	PSO	23	17.11
10	PSO	24	16.49
10	PSO	25	16.39
10	PSO	26	16.64
10	PSO	27	15.64
10	PSO	28	16.55
10	PSO	29	16.34
10	PSO	30	17.04
10	Greedy	1	18.08
10	Greedy	2	19.36
10	Greedy	3	18.42
10	Greedy	4	18.13
10	Greedy	5	17.55
10	Greedy	6	17.2
10	Greedy	7	17.31
10	Greedy	8	19.28
10	Greedy	9	18.4
10	Greedy	10	17.74
10	Greedy	11	18.92
10	Greedy	12	16.52
10	Greedy	13	17.36
10	Greedy	14	17.85
10	Greedy	15	16.12
10	Greedy	16	19.17
10	Greedy	17	19.06
10	Greedy	18	17.64
10	Greedy	19	18.03
10	Greedy	20	17.86
10	Greedy	21	18.94
10	Greedy	22	18.64
10	Greedy	23	18.04
10	Greedy	24	19.77
10	Greedy	25	17.32
10	Greedy	26	17.72
10	Greedy	27	18.37
10	Greedy	28	18.27
10	Greedy	29	18.5
10	Greedy	30	17.96
20	GA	1	29.64
20	GA	2	29.49
20	GA	3	29.49
20	GA	4	28.7
20	GA	5	29.66
20	GA	6	27.72
20	GA	7	30.22
20	GA	8	28.9
20	GA	9	29.14
20	GA	10	26.76
20	GA	11	26.79
20	GA	12	26.96
20	GA	13	30.02
20	GA	14	27.98
20	GA	15	27.4
20	GA	16	28.61
20	GA	17	25.55
20	GA	18	31.47
20	GA	19	30.26
20	GA	20	28.33
20	GA	21	28.14
20	GA	22	29.05
20	GA	23	28.89
20	GA	24	28.78
20	GA	25	28.3
20	GA	26	29.12
20	GA	27	28.67
20	GA	28	27.97
20	GA	29	27.75
20	GA	30	29.62
20	ACO	1	30.19
20	ACO	2	30.02
20	ACO	3	29.15
20	ACO	4	29.53
20	ACO	5	29.88
20	ACO	6	29.81
20	ACO	7	30.51
20	ACO	8	30.3
20	ACO	9	29.98
20	ACO	10	29.79
20	ACO	11	29.88
20	ACO	12	31.35
20	ACO	13	29.99
20	ACO	14	32.32
20	ACO	15	31.43
20	ACO	16	28.88
20	ACO	17	28.85
20	ACO	18	32.75
20	ACO	19	28.87
20	ACO	20	27.36
20	ACO	21	31.39
20	ACO	22	32.63
20	ACO	23	29.77
20	ACO	24	30.49
20	ACO	25	29.59
20	ACO	26	31.3
20	ACO	27	31.41
20	ACO	28	26.09
20	ACO	29	30.72
20	ACO	30	28.91
20	DE	1	32.7
20	DE	2	29.74
20	DE	3	31.67
20	DE	4	31.07
20	DE	5	30.41
20	DE	6	29.57
20	DE	7	29.59
20	DE	8	30.7
20	DE	9	30.49
20	DE	10	33.64
20	DE	11	31.09
20	DE	12	32.1
20	DE	13	30.02
20	DE	14	30.08
20	DE	15	30.33
20	DE	16	31.7
20	DE	17	30.67
20	DE	18	30.23
20	DE	19	31.75
20	DE	20	30.47
20	DE	21	30.52
20	DE	22	29.61
20	DE	23	30.59
20	DE	24	30.34
20	DE	25	30.06
20	DE	26	31.69
20	DE	27	30.84
20	DE	28	31.62
20	DE	29	32.88
20	DE	30	32.59
20	PSO	1	27.36
20	PSO	2	29.63
20	PSO	3	28.58
20	PSO	4	29.31
20	PSO	5	30.66
20	PSO	6	29.88
20	PSO	7	29.31
20	PSO	8	29.28
20	PSO	9	29.51
20	PSO	10	27.77
20	PSO	11	29.32
20	PSO	12	30.84
20	PSO	13	28.58
20	PSO	14	29.49
20	PSO	15	30.88
20	PSO	16	31.81
20	PSO	17	27.0
20	PSO	18	29.05
20	PSO	19	28.35
20	PSO	20	28.68
20	PSO	21	31.03
20	PSO	22	29.52
20	PSO	23	29.4
20	PSO	24	28.4
20	PSO	25	30.98
20	PSO	26	28.74
20	PSO	27	29.19
20	PSO	28	29.96
20	PSO	29	29.05
20	PSO	30	29.7
20	Greedy	1	31.75
20	Greedy	2	31.72
20	Greedy	3	30.37
20	Greedy	4	31.67
20	Greedy	5	35.1
20	Greedy	6	31.45
20	Greedy	7	31.35
20	Greedy	8	32.2
20	Greedy	9	32.08
20	Greedy	10	30.74
20	Greedy	11	31.15
20	Greedy	12	30.98
20	Greedy	13	31.92
20	Greedy	14	30.05
20	Greedy	15	32.43
20	Greedy	16	31.46
20	Greedy	17	32.1
20	Greedy	18	31.8
20	Greedy	19	32.05
20	Greedy	20	30.27
20	Greedy	21	33.05
20	Greedy	22	32.33
20	Greedy	23	30.65
20	Greedy	24	30.9
20	Greedy	25	28.99
20	Greedy	26	31.62
20	Greedy	27	31.64
20	Greedy	28	32.51
20	Greedy	29	27.62
20	Greedy	30	28.25
30	GA	1	43.15
30	GA	2	43.06
30	GA	3	41.84
30	GA	4	39.04
30	GA	5	41.28
30	GA	6	44.66
30	GA	7	41.88
30	GA	8	40.99
30	GA	9	40.61
30	GA	10	38.85
30	GA	11	41.98
30	GA	12	45.63
30	GA	13	40.4
30	GA	14	41.04
30	GA	15	42.53
30	GA	16	39.07
30	GA	17	42.64
30	GA	18	41.61
30	GA	19	39.46
30	GA	20	41.66
30	GA	21	44.57
30	GA	22	40.76
30	GA	23	39.09
30	GA	24	42.86
30	GA	25	40.02
30	GA	26	43.37
30	GA	27	41.06
30	GA	28	43.74
30	GA	29	41.34
30	GA	30	40.33
30	ACO	1	44.68
30	ACO	2	43.79
30	ACO	3	42.13
30	ACO	4	43.94
30	ACO	5	42.0
30	ACO	6	41.34
30	ACO	7	44.46
30	ACO	8	44.27
30	ACO	9	46.93
30	ACO	10	42.29
30	ACO	11	44.19
30	ACO	12	42.42
30	ACO	13	45.71
30	ACO	14	45.59
30	ACO	15	44.77
30	ACO	16	47.66
30	ACO	17	46.64
30	ACO	18	43.3
30	ACO	19	45.33
30	ACO	20	43.62
30	ACO	21	44.34
30	ACO	22	42.32
30	ACO	23	44.13
30	ACO	24	47.18
30	ACO	25	42.9
30	ACO	26	41.32
30	ACO	27	43.48
30	ACO	28	44.06
30	ACO	29	44.37
30	ACO	30	43.01
30	DE	1	44.07
30	DE	2	48.15
30	DE	3	46.09
30	DE	4	45.05
30	DE	5	44.29
30	DE	6	41.67
30	DE	7	48.58
30	DE	8	43.82
30	DE	9	44.17
30	DE	10	48.14
30	DE	11	46.4
30	DE	12	45.91
30	DE	13	42.22
30	DE	14	45.64
30	DE	15	43.72
30	DE	16	48.91
30	DE	17	45.23
30	DE	18	46.5
30	DE	19	45.1
30	DE	20	47.45
30	DE	21	45.46
30	DE	22	42.72
30	DE	23	40.91
30	DE	24	45.27
30	DE	25	43.45
30	DE	26	48.68
30	DE	27	46.95
30	DE	28	45.31
30	DE	29	47.02
30	DE	30	43.82
30	PSO	1	38.29
30	PSO	2	41.97
30	PSO	3	43.66
30	PSO	4	39.84
30	PSO	5	42.91
30	PSO	6	44.29
30	PSO	7	41.02
30	PSO	8	43.36
30	PSO	9	44.3
30	PSO	10	42.75
30	PSO	11	46.8
30	PSO	12	41.47
30	PSO	13	43.6
30	PSO	14	42.85
30	PSO	15	43.7
30	PSO	16	42.45
30	PSO	17	44.56
30	PSO	18	44.39
30	PSO	19	40.62
30	PSO	20	41.59
30	PSO	21	41.25
30	PSO	22	43.48
30	PSO	23	43.7
30	PSO	24	44.97
30	PSO	25	44.88
30	PSO	26	44.11
30	PSO	27	43.62
30	PSO	28	43.84
30	PSO	29	45.34
30	PSO	30	40.85
30	Greedy	1	45.44
30	Greedy	2	43.86
30	Greedy	3	52.21
30	Greedy	4	47.29
30	Greedy	5	45.48
30	Greedy	6	43.08
30	Greedy	7	44.28
30	Greedy	8	45.64
30	Greedy	9	49.13
30	Greedy	10	49.32
30	Greedy	11	48.86
30	Greedy	12	46.23
30	Greedy	13	44.64
30	Greedy	14	49.83
30	Greedy	15	47.72
30	Greedy	16	46.49
30	Greedy	17	45.89
30	Greedy	18	48.19
30	Greedy	19	45.02
30	Greedy	20	45.19
30	Greedy	21	45.78
30	Greedy	22	49.32
30	Greedy	23	46.58
30	Greedy	24	47.91
30	Greedy	25	49.6
30	Greedy	26	45.48
30	Greedy	27	44.82
30	Greedy	28	43.56
30	Greedy	29	43.73
30	Greedy	30	48.4
40	GA	1	55.86
40	GA	2	58.34
40	GA	3	53.48
40	GA	4	51.44
40	GA	5	52.6
40	GA	6	56.65
40	GA	7	53.29
40	GA	8	53.06
40	GA	9	52.41
40	GA	10	55.57
40	GA	11	56.53
40	GA	12	54.76
40	GA	13	51.87
40	GA	14	52.34
40	GA	15	57.53
40	GA	16	55.47
40	GA	17	53.87
40	GA	18	51.97
40	GA	19	55.17
40	GA	20	58.4
40	GA	21	53.12
40	GA	22	54.03
40	GA	23	54.81
40	GA	24	51.99
40	GA	25	57.47
40	GA	26	57.28
40	GA	27	49.7
40	GA	28	55.88
40	GA	29	49.72
40	GA	30	55.36
40	ACO	1	61.28
40	ACO	2	59.55
40	ACO	3	57.81
40	ACO	4	61.66
40	ACO	5	57.98
40	ACO	6	55.41
40	ACO	7	58.53
40	ACO	8	56.83
40	ACO	9	57.49
40	ACO	10	66.87
40	ACO	11	58.31
40	ACO	12	54.38
40	ACO	13	59.0
40	ACO	14	55.76
40	ACO	15	63.36
40	ACO	16	54.44
40	ACO	17	59.48
40	ACO	18	60.02
40	ACO	19	59.77
40	ACO	20	58.64
40	ACO	21	54.65
40	ACO	22	58.92
40	ACO	23	58.78
40	ACO	24	62.55
40	ACO	25	61.64
40	ACO	26	59.53
40	ACO	27	61.18
40	ACO	28	54.7
40	ACO	29	57.37
40	ACO	30	61.87
40	DE	1	63.24
40	DE	2	62.0
40	DE	3	58.47
40	DE	4	59.52
40	DE	5	58.43
40	DE	6	54.58
40	DE	7	60.16
40	DE	8	60.2
40	DE	9	60.32
40	DE	10	58.91
40	DE	11	58.62
40	DE	12	57.67
40	DE	13	58.03
40	DE	14	58.13
40	DE	15	56.73
40	DE	16	61.77
40	DE	17	63.13
40	DE	18	62.02
40	DE	19	59.76
40	DE	20	56.39
40	DE	21	58.46
40	DE	22	59.53
40	DE	23	58.81
40	DE	24	59.14
40	DE	25	58.46
40	DE	26	60.55
40	DE	27	61.33
40	DE	28	58.23
40	DE	29	64.45
40	DE	30	62.0
40	PSO	1	57.65
40	PSO	2	57.83
40	PSO	3	53.93
40	PSO	4	57.33
40	PSO	5	55.85
40	PSO	6	55.57
40	PSO	7	57.28
40	PSO	8	56.14
40	PSO	9	59.69
40	PSO	10	59.91
40	PSO	11	59.56
40	PSO	12	55.33
40	PSO	13	59.18
40	PSO	14	56.39
40	PSO	15	58.01
40	PSO	16	55.39
40	PSO	17	60.24
40	PSO	18	58.47
40	PSO	19	55.07
40	PSO	20	59.03
40	PSO	21	55.17
40	PSO	22	55.18
40	PSO	23	58.01
40	PSO	24	53.86
40	PSO	25	54.76
40	PSO	26	56.28
40	PSO	27	56.15
40	PSO	28	60.26
40	PSO	29	56.16
40	PSO	30	58.83
40	Greedy	1	58.61
40	Greedy	2	60.33
40	Greedy	3	64.01
40	Greedy	4	57.47
40	Greedy	5	62.27
40	Greedy	6	59.19
40	Greedy	7	57.75
40	Greedy	8	57.45
40	Greedy	9	61.49
40	Greedy	10	56.91
40	Greedy	11	59.98
40	Greedy	12	64.51
40	Greedy	13	63.4
40	Greedy	14	61.66
40	Greedy	15	60.51
40	Greedy	16	60.87
40	Greedy	17	63.35
40	Greedy	18	58.85
40	Greedy	19	66.17
40	Greedy	20	62.05
40	Greedy	21	59.87
40	Greedy	22	58.69
40	Greedy	23	63.27
40	Greedy	24	61.3
40	Greedy	25	59.86
40	Greedy	26	56.96
40	Greedy	27	65.05
40	Greedy	28	64.13
40	Greedy	29	61.96
40	Greedy	30	58.0
50	GA	1	69.42
50	GA	2	69.83
50	GA	3	66.78
50	GA	4	69.5
50	GA	5	69.02
50	GA	6	70.19
50	GA	7	69.99
50	GA	8	63.63
50	GA	9	66.09
50	GA	10	64.64
50	GA	11	70.15
50	GA	12	64.9
50	GA	13	65.65
50	GA	14	67.27
50	GA	15	65.4
50	GA	16	66.26
50	GA	17	72.4
50	GA	18	65.48
50	GA	19	68.75
50	GA	20	67.04
50	GA	21	72.64
50	GA	22	72.01
50	GA	23	70.89
50	GA	24	65.29
50	GA	25	66.76
50	GA	26	66.59
50	GA	27	63.24
50	GA	28	70.05
50	GA	29	68.35
50	GA	30	69.97
50	ACO	1	73.78
50	ACO	2	70.93
50	ACO	3	68.32
50	ACO	4	70.93
50	ACO	5	72.11
50	ACO	6	69.06
50	ACO	7	69.13
50	ACO	8	77.94
50	ACO	9	76.6
50	ACO	10	72.51
50	ACO	11	79.21
50	ACO	12	75.24
50	ACO	13	71.3
50	ACO	14	71.59
50	ACO	15	72.5
50	ACO	16	72.14
50	ACO	17	77.82
50	ACO	18	71.56
50	ACO	19	72.48
50	ACO	20	69.33
50	ACO	21	74.12
50	ACO	22	72.88
50	ACO	23	75.17
50	ACO	24	67.37
50	ACO	25	69.07
50	ACO	26	71.17
50	ACO	27	68.3
50	ACO	28	65.97
50	ACO	29	68.71
50	ACO	30	75.43
50	DE	1	73.92
50	DE	2	78.77
50	DE	3	69.94
50	DE	4	76.19
50	DE	5	74.18
50	DE	6	72.66
50	DE	7	69.39
50	DE	8	72.3
50	DE	9	74.69
50	DE	10	75.42
50	DE	11	77.85
50	DE	12	71.22
50	DE	13	75.68
50	DE	14	75.82
50	DE	15	74.5
50	DE	16	71.35
50	DE	17	75.07
50	DE	18	74.49
50	DE	19	71.56
50	DE	20	70.14
50	DE	21	74.97
50	DE	22	72.8
50	DE	23	76.66
50	DE	24	73.05
50	DE	25	71.04
50	DE	26	71.75
50	DE	27	77.5
50	DE	28	71.34
50	DE	29	68.22
50	DE	30	72.03
50	PSO	1	69.56
50	PSO	2	70.82
50	PSO	3	71.32
50	PSO	4	67.44
50	PSO	5	70.0
50	PSO	6	73.15
50	PSO	7	71.16
50	PSO	8	66.13
50	PSO	9	63.69
50	PSO	10	67.7
50	PSO	11	66.83
50	PSO	12	73.03
50	PSO	13	71.99
50	PSO	14	69.12
50	PSO	15	64.31
50	PSO	16	67.72
50	PSO	17	69.0
50	PSO	18	70.33
50	PSO	19	73.33
50	PSO	20	68.09
50	PSO	21	68.75
50	PSO	22	68.36
50	PSO	23	73.34
50	PSO	24	70.35
50	PSO	25	69.2
50	PSO	26	67.34
50	PSO	27	68.34
50	PSO	28	72.52
50	PSO	29	72.66
50	PSO	30	70.71
50	Greedy	1	77.97
50	Greedy	2	68.99
50	Greedy	3	77.59
50	Greedy	4	75.36
50	Greedy	5	72.68
50	Greedy	6	74.25
50	Greedy	7	78.53
50	Greedy	8	76.05
50	Greedy	9	76.38
50	Greedy	10	79.26
50	Greedy	11	74.07
50	Greedy	12	74.11
50	Greedy	13	71.78
50	Greedy	14	64.41
50	Greedy	15	80.31
50	Greedy	16	75.9
50	Greedy	17	76.1
50	Greedy	18	76.4
50	Greedy	19	75.65
50	Greedy	20	77.76
50	Greedy	21	77.4
50	Greedy	22	75.64
50	Greedy	23	75.69
50	Greedy	24	75.09
50	Greedy	25	74.25
50	Greedy	26	74.24
50	Greedy	27	73.25
50	Greedy	28	74.65
50	Greedy	29	80.58
50	Greedy	30	76.49
100	GA	1	129.6
100	GA	2	135.92
100	GA	3	134.5
100	GA	4	131.94
100	GA	5	132.68
100	GA	6	142.32
100	GA	7	144.83
100	GA	8	132.47
100	GA	9	130.85
100	GA	10	134.97
100	GA	11	126.78
100	GA	12	133.23
100	GA	13	139.45
100	GA	14	140.39
100	GA	15	129.58
100	GA	16	137.69
100	GA	17	131.94
100	GA	18	130.72
100	GA	19	121.27
100	GA	20	129.97
100	GA	21	132.75
100	GA	22	128.97
100	GA	23	131.23
100	GA	24	139.5
100	GA	25	140.73
100	GA	26	126.78
100	GA	27	127.21
100	GA	28	126.63
100	GA	29	129.85
100	GA	30	126.48
100	ACO	1	131.24
100	ACO	2	126.21
100	ACO	3	134.69
100	ACO	4	144.33
100	ACO	5	146.83
100	ACO	6	153.78
100	ACO	7	141.37
100	ACO	8	139.93
100	ACO	9	143.33
100	ACO	10	133.15
100	ACO	11	143.52
100	ACO	12	146.13
100	ACO	13	140.74
100	ACO	14	140.17
100	ACO	15	144.89
100	ACO	16	141.41
100	ACO	17	138.41
100	ACO	18	144.25
100	ACO	19	146.5
100	ACO	20	140.26
100	ACO	21	139.6
100	ACO	22	136.97
100	ACO	23	138.43
100	ACO	24	143.15
100	ACO	25	132.69
100	ACO	26	139.86
100	ACO	27	136.15
100	ACO	28	141.33
100	ACO	29	150.18
100	ACO	30	142.42
100	DE	1	149.4
100	DE	2	143.07
100	DE	3	135.24
100	DE	4	147.1
100	DE	5	136.94
100	DE	6	149.62
100	DE	7	138.91
100	DE	8	137.59
100	DE	9	143.85
100	DE	10	139.8
100	DE	11	144.79
100	DE	12	148.03
100	DE	13	151.56
100	DE	14	142.37
100	DE	15	141.17
100	DE	16	146.35
100	DE	17	139.22
100	DE	18	144.8
100	DE	19	143.61
100	DE	20	148.09
100	DE	21	149.63
100	DE	22	140.11
100	DE	23	141.33
100	DE	24	142.81
100	DE	25	155.63
100	DE	26	140.32
100	DE	27	149.22
100	DE	28	147.12
100	DE	29	152.58
100	DE	30	153.37
100	PSO	1	138.3
100	PSO	2	136.33
100	PSO	3	146.35
100	PSO	4	130.92
100	PSO	5	142.55
100	PSO	6	135.94
100	PSO	7	141.81
100	PSO	8	135.59
100	PSO	9	132.63
100	PSO	10	148.43
100	PSO	11	132.9
100	PSO	12	147.06
100	PSO	13	136.07
100	PSO	14	141.41
100	PSO	15	142.49
100	PSO	16	136.08
100	PSO	17	139.24
100	PSO	18	132.73
100	PSO	19	141.89
100	PSO	20	138.08
100	PSO	21	132.13
100	PSO	22	135.72
100	PSO	23	143.04
100	PSO	24	123.4
100	PSO	25	141.88
100	PSO	26	129.81
100	PSO	27	138.99
100	PSO	28	135.09
100	PSO	29	140.78
100	PSO	30	136.03
100	Greedy	1	151.56
100	Greedy	2	149.64
100	Greedy	3	140.7
100	Greedy	4	145.12
100	Greedy	5	151.97
100	Greedy	6	142.38
100	Greedy	7	139.48
100	Greedy	8	157.22
100	Greedy	9	153.17
100	Greedy	10	150.14
100	Greedy	11	154.46
100	Greedy	12	149.87
100	Greedy	13	145.87
100	Greedy	14	141.24
100	Greedy	15	146.15
100	Greedy	16	146.69
100	Greedy	17	146.85
100	Greedy	18	154.63
100	Greedy	19	149.78
100	Greedy	20	149.72
100	Greedy	21	151.79
100	Greedy	22	152.72
100	Greedy	23	153.94
100	Greedy	24	149.87
100	Greedy	25	150.73
100	Greedy	26	156.46
100	Greedy	27	148.44
100	Greedy	28	152.75
100	Greedy	29	145.87
100	Greedy	30	156.27
