# Supplementary material for: Genetic algorithm-based coverage path planning for autonomous aircraft cabin cleaning by reconfigurable robot
Source: PLoS One. 2026 May 28;21(5):e0349395. doi: 10.1371/journal.pone.0349395 (PMC13218528; doi:10.1371/journal.pone.0349395)
Supplement: S1 File — (ZIP) [file pone.0349395.s001.zip › Table13dataset.csv]

Target Seats	Algorithm	Trial	Energy Consumption (Wh)
10	GA	1	75.95
10	GA	2	79.1
10	GA	3	70.81
10	GA	4	73.77
10	GA	5	75.92
10	GA	6	84.49
10	GA	7	81.62
10	GA	8	75.51
10	GA	9	79.21
10	GA	10	77.08
10	GA	11	72.33
10	GA	12	73.14
10	GA	13	72.28
10	GA	14	75.96
10	GA	15	76.9
10	GA	16	69.47
10	GA	17	80.36
10	GA	18	76.44
10	GA	19	75.68
10	GA	20	75.05
10	GA	21	82.36
10	GA	22	75.58
10	GA	23	75.61
10	GA	24	79.04
10	GA	25	76.3
10	GA	26	79.28
10	GA	27	76.63
10	GA	28	76.55
10	GA	29	80.88
10	GA	30	76.06
10	ACO	1	80.88
10	ACO	2	79.37
10	ACO	3	84.94
10	ACO	4	80.61
10	ACO	5	87.87
10	ACO	6	85.88
10	ACO	7	83.38
10	ACO	8	81.93
10	ACO	9	84.39
10	ACO	10	87.21
10	ACO	11	88.33
10	ACO	12	79.64
10	ACO	13	92.75
10	ACO	14	81.97
10	ACO	15	79.69
10	ACO	16	91.27
10	ACO	17	89.85
10	ACO	18	88.67
10	ACO	19	81.84
10	ACO	20	89.23
10	ACO	21	84.24
10	ACO	22	78.8
10	ACO	23	81.86
10	ACO	24	79.36
10	ACO	25	88.52
10	ACO	26	89.67
10	ACO	27	80.3
10	ACO	28	84.04
10	ACO	29	86.37
10	ACO	30	79.76
10	DE	1	90.45
10	DE	2	82.06
10	DE	3	80.39
10	DE	4	82.74
10	DE	5	84.79
10	DE	6	82.69
10	DE	7	91.61
10	DE	8	86.41
10	DE	9	80.23
10	DE	10	87.88
10	DE	11	80.2
10	DE	12	93.01
10	DE	13	81.21
10	DE	14	84.48
10	DE	15	87.23
10	DE	16	83.04
10	DE	17	82.14
10	DE	18	87.49
10	DE	19	79.66
10	DE	20	90.89
10	DE	21	80.82
10	DE	22	80.98
10	DE	23	85.77
10	DE	24	76.85
10	DE	25	86.32
10	DE	26	83.25
10	DE	27	87.84
10	DE	28	85.93
10	DE	29	90.28
10	DE	30	82.51
10	PSO	1	86.93
10	PSO	2	83.59
10	PSO	3	81.43
10	PSO	4	84.49
10	PSO	5	80.36
10	PSO	6	81.12
10	PSO	7	81.35
10	PSO	8	84.34
10	PSO	9	83.11
10	PSO	10	74.69
10	PSO	11	89.6
10	PSO	12	90.82
10	PSO	13	80.92
10	PSO	14	87.09
10	PSO	15	85.92
10	PSO	16	81.81
10	PSO	17	82.74
10	PSO	18	88.07
10	PSO	19	76.87
10	PSO	20	87.01
10	PSO	21	88.81
10	PSO	22	80.92
10	PSO	23	89.75
10	PSO	24	86.92
10	PSO	25	88.18
10	PSO	26	83.21
10	PSO	27	79.27
10	PSO	28	82.03
10	PSO	29	74.15
10	PSO	30	80.13
10	Greedy	1	93.81
10	Greedy	2	86.93
10	Greedy	3	92.52
10	Greedy	4	100.0
10	Greedy	5	88.36
10	Greedy	6	92.3
10	Greedy	7	83.79
10	Greedy	8	95.06
10	Greedy	9	95.04
10	Greedy	10	87.82
10	Greedy	11	86.42
10	Greedy	12	88.8
10	Greedy	13	85.12
10	Greedy	14	93.27
10	Greedy	15	95.57
10	Greedy	16	91.34
10	Greedy	17	82.59
10	Greedy	18	98.04
10	Greedy	19	92.98
10	Greedy	20	91.85
10	Greedy	21	83.48
10	Greedy	22	90.29
10	Greedy	23	91.0
10	Greedy	24	91.27
10	Greedy	25	93.42
10	Greedy	26	86.97
10	Greedy	27	88.6
10	Greedy	28	87.35
10	Greedy	29	89.76
10	Greedy	30	82.51
20	GA	1	149.31
20	GA	2	145.85
20	GA	3	147.88
20	GA	4	141.34
20	GA	5	144.52
20	GA	6	138.94
20	GA	7	153.69
20	GA	8	133.57
20	GA	9	132.74
20	GA	10	141.54
20	GA	11	143.67
20	GA	12	159.22
20	GA	13	149.96
20	GA	14	146.34
20	GA	15	136.22
20	GA	16	135.52
20	GA	17	135.45
20	GA	18	148.02
20	GA	19	149.13
20	GA	20	148.75
20	GA	21	135.73
20	GA	22	132.26
20	GA	23	143.05
20	GA	24	145.81
20	GA	25	143.95
20	GA	26	147.98
20	GA	27	148.34
20	GA	28	151.41
20	GA	29	148.07
20	GA	30	130.95
20	ACO	1	146.7
20	ACO	2	150.17
20	ACO	3	165.87
20	ACO	4	146.58
20	ACO	5	149.5
20	ACO	6	150.16
20	ACO	7	157.23
20	ACO	8	149.46
20	ACO	9	154.0
20	ACO	10	141.34
20	ACO	11	152.59
20	ACO	12	160.79
20	ACO	13	156.21
20	ACO	14	150.14
20	ACO	15	158.42
20	ACO	16	158.3
20	ACO	17	154.98
20	ACO	18	157.11
20	ACO	19	159.87
20	ACO	20	146.36
20	ACO	21	147.27
20	ACO	22	156.83
20	ACO	23	164.89
20	ACO	24	151.05
20	ACO	25	144.03
20	ACO	26	161.19
20	ACO	27	149.46
20	ACO	28	148.81
20	ACO	29	133.82
20	ACO	30	150.86
20	DE	1	162.29
20	DE	2	149.62
20	DE	3	164.53
20	DE	4	149.32
20	DE	5	152.55
20	DE	6	149.77
20	DE	7	150.21
20	DE	8	145.51
20	DE	9	154.5
20	DE	10	153.94
20	DE	11	154.77
20	DE	12	158.66
20	DE	13	143.91
20	DE	14	160.92
20	DE	15	161.68
20	DE	16	155.83
20	DE	17	161.64
20	DE	18	156.52
20	DE	19	171.39
20	DE	20	165.61
20	DE	21	163.58
20	DE	22	146.45
20	DE	23	157.28
20	DE	24	162.75
20	DE	25	164.76
20	DE	26	156.86
20	DE	27	173.13
20	DE	28	161.02
20	DE	29	152.59
20	DE	30	152.31
20	PSO	1	152.16
20	PSO	2	154.27
20	PSO	3	152.48
20	PSO	4	147.02
20	PSO	5	156.44
20	PSO	6	137.45
20	PSO	7	143.92
20	PSO	8	149.51
20	PSO	9	154.64
20	PSO	10	151.77
20	PSO	11	140.52
20	PSO	12	156.54
20	PSO	13	159.62
20	PSO	14	161.54
20	PSO	15	150.88
20	PSO	16	164.29
20	PSO	17	153.14
20	PSO	18	151.08
20	PSO	19	148.86
20	PSO	20	143.09
20	PSO	21	146.22
20	PSO	22	148.89
20	PSO	23	145.56
20	PSO	24	148.45
20	PSO	25	132.07
20	PSO	26	155.78
20	PSO	27	135.57
20	PSO	28	149.75
20	PSO	29	149.2
20	PSO	30	147.5
20	Greedy	1	155.47
20	Greedy	2	167.32
20	Greedy	3	164.89
20	Greedy	4	166.75
20	Greedy	5	155.08
20	Greedy	6	169.04
20	Greedy	7	151.98
20	Greedy	8	162.56
20	Greedy	9	151.19
20	Greedy	10	166.35
20	Greedy	11	152.82
20	Greedy	12	168.98
20	Greedy	13	146.3
20	Greedy	14	149.87
20	Greedy	15	158.46
20	Greedy	16	161.22
20	Greedy	17	171.28
20	Greedy	18	161.46
20	Greedy	19	165.34
20	Greedy	20	152.0
20	Greedy	21	157.48
20	Greedy	22	153.13
20	Greedy	23	158.6
20	Greedy	24	160.9
20	Greedy	25	154.58
20	Greedy	26	163.95
20	Greedy	27	165.58
20	Greedy	28	144.48
20	Greedy	29	149.79
20	Greedy	30	153.51
30	GA	1	201.69
30	GA	2	207.6
30	GA	3	208.98
30	GA	4	196.12
30	GA	5	204.36
30	GA	6	200.32
30	GA	7	219.15
30	GA	8	205.18
30	GA	9	200.33
30	GA	10	214.76
30	GA	11	201.33
30	GA	12	189.62
30	GA	13	203.64
30	GA	14	200.24
30	GA	15	194.91
30	GA	16	210.28
30	GA	17	209.4
30	GA	18	209.64
30	GA	19	231.51
30	GA	20	202.77
30	GA	21	182.83
30	GA	22	201.56
30	GA	23	202.27
30	GA	24	211.93
30	GA	25	217.37
30	GA	26	209.79
30	GA	27	186.52
30	GA	28	203.42
30	GA	29	204.95
30	GA	30	193.46
30	ACO	1	229.46
30	ACO	2	216.37
30	ACO	3	210.83
30	ACO	4	219.71
30	ACO	5	210.12
30	ACO	6	221.73
30	ACO	7	229.48
30	ACO	8	218.61
30	ACO	9	209.14
30	ACO	10	206.2
30	ACO	11	223.52
30	ACO	12	212.06
30	ACO	13	217.75
30	ACO	14	212.55
30	ACO	15	216.25
30	ACO	16	232.92
30	ACO	17	213.19
30	ACO	18	220.82
30	ACO	19	209.59
30	ACO	20	215.69
30	ACO	21	216.98
30	ACO	22	216.8
30	ACO	23	219.4
30	ACO	24	209.34
30	ACO	25	217.95
30	ACO	26	237.24
30	ACO	27	211.69
30	ACO	28	230.08
30	ACO	29	244.99
30	ACO	30	218.94
30	DE	1	241.21
30	DE	2	211.23
30	DE	3	239.9
30	DE	4	228.19
30	DE	5	239.73
30	DE	6	215.78
30	DE	7	227.69
30	DE	8	212.94
30	DE	9	222.15
30	DE	10	206.38
30	DE	11	224.96
30	DE	12	216.19
30	DE	13	217.96
30	DE	14	235.24
30	DE	15	199.06
30	DE	16	215.19
30	DE	17	215.27
30	DE	18	230.1
30	DE	19	238.75
30	DE	20	223.04
30	DE	21	220.21
30	DE	22	238.6
30	DE	23	230.7
30	DE	24	225.71
30	DE	25	238.58
30	DE	26	226.97
30	DE	27	218.97
30	DE	28	240.06
30	DE	29	229.7
30	DE	30	218.38
30	PSO	1	205.21
30	PSO	2	215.44
30	PSO	3	219.59
30	PSO	4	213.48
30	PSO	5	210.66
30	PSO	6	217.29
30	PSO	7	235.37
30	PSO	8	220.59
30	PSO	9	222.57
30	PSO	10	215.7
30	PSO	11	221.3
30	PSO	12	216.94
30	PSO	13	224.48
30	PSO	14	214.82
30	PSO	15	223.17
30	PSO	16	217.81
30	PSO	17	224.86
30	PSO	18	202.88
30	PSO	19	212.85
30	PSO	20	237.43
30	PSO	21	235.62
30	PSO	22	244.85
30	PSO	23	221.98
30	PSO	24	213.77
30	PSO	25	226.18
30	PSO	26	211.22
30	PSO	27	228.06
30	PSO	28	205.86
30	PSO	29	225.07
30	PSO	30	198.75
30	Greedy	1	233.88
30	Greedy	2	254.41
30	Greedy	3	212.31
30	Greedy	4	238.08
30	Greedy	5	227.75
30	Greedy	6	252.29
30	Greedy	7	211.92
30	Greedy	8	217.44
30	Greedy	9	261.14
30	Greedy	10	228.23
30	Greedy	11	231.9
30	Greedy	12	228.71
30	Greedy	13	240.57
30	Greedy	14	228.9
30	Greedy	15	230.68
30	Greedy	16	222.34
30	Greedy	17	235.73
30	Greedy	18	238.94
30	Greedy	19	246.72
30	Greedy	20	240.21
30	Greedy	21	237.62
30	Greedy	22	232.67
30	Greedy	23	249.5
30	Greedy	24	218.29
30	Greedy	25	227.06
30	Greedy	26	227.9
30	Greedy	27	223.96
30	Greedy	28	236.2
30	Greedy	29	230.39
30	Greedy	30	240.7
40	GA	1	259.61
40	GA	2	276.17
40	GA	3	294.14
40	GA	4	262.23
40	GA	5	267.39
40	GA	6	278.46
40	GA	7	265.08
40	GA	8	265.49
40	GA	9	266.96
40	GA	10	270.87
40	GA	11	263.26
40	GA	12	314.78
40	GA	13	261.14
40	GA	14	271.17
40	GA	15	299.26
40	GA	16	275.27
40	GA	17	275.87
40	GA	18	247.79
40	GA	19	285.3
40	GA	20	281.33
40	GA	21	274.49
40	GA	22	261.1
40	GA	23	267.43
40	GA	24	273.51
40	GA	25	288.26
40	GA	26	278.51
40	GA	27	244.89
40	GA	28	252.69
40	GA	29	266.65
40	GA	30	289.06
40	ACO	1	268.22
40	ACO	2	291.97
40	ACO	3	287.46
40	ACO	4	289.23
40	ACO	5	307.1
40	ACO	6	309.48
40	ACO	7	295.01
40	ACO	8	266.87
40	ACO	9	307.0
40	ACO	10	310.13
40	ACO	11	280.58
40	ACO	12	280.28
40	ACO	13	314.18
40	ACO	14	280.24
40	ACO	15	308.32
40	ACO	16	298.7
40	ACO	17	304.82
40	ACO	18	294.07
40	ACO	19	304.12
40	ACO	20	267.6
40	ACO	21	279.32
40	ACO	22	279.94
40	ACO	23	283.89
40	ACO	24	292.06
40	ACO	25	299.96
40	ACO	26	302.44
40	ACO	27	271.56
40	ACO	28	295.13
40	ACO	29	284.53
40	ACO	30	279.35
40	DE	1	319.7
40	DE	2	293.93
40	DE	3	301.1
40	DE	4	286.3
40	DE	5	307.68
40	DE	6	291.27
40	DE	7	288.19
40	DE	8	288.33
40	DE	9	310.79
40	DE	10	322.56
40	DE	11	308.68
40	DE	12	273.74
40	DE	13	293.63
40	DE	14	335.73
40	DE	15	304.66
40	DE	16	293.71
40	DE	17	301.86
40	DE	18	280.95
40	DE	19	296.08
40	DE	20	288.49
40	DE	21	294.13
40	DE	22	307.37
40	DE	23	314.3
40	DE	24	284.53
40	DE	25	278.27
40	DE	26	305.05
40	DE	27	303.48
40	DE	28	307.32
40	DE	29	282.75
40	DE	30	310.14
40	PSO	1	273.03
40	PSO	2	293.67
40	PSO	3	288.45
40	PSO	4	282.48
40	PSO	5	269.52
40	PSO	6	265.73
40	PSO	7	271.67
40	PSO	8	267.48
40	PSO	9	284.67
40	PSO	10	277.96
40	PSO	11	283.79
40	PSO	12	279.17
40	PSO	13	282.5
40	PSO	14	281.53
40	PSO	15	280.41
40	PSO	16	284.93
40	PSO	17	263.68
40	PSO	18	268.93
40	PSO	19	272.07
40	PSO	20	246.01
40	PSO	21	303.19
40	PSO	22	271.14
40	PSO	23	282.5
40	PSO	24	274.98
40	PSO	25	270.63
40	PSO	26	266.71
40	PSO	27	287.95
40	PSO	28	287.16
40	PSO	29	282.71
40	PSO	30	296.53
40	Greedy	1	314.65
40	Greedy	2	298.9
40	Greedy	3	306.68
40	Greedy	4	300.9
40	Greedy	5	333.91
40	Greedy	6	308.23
40	Greedy	7	274.12
40	Greedy	8	337.22
40	Greedy	9	284.88
40	Greedy	10	335.74
40	Greedy	11	306.46
40	Greedy	12	307.15
40	Greedy	13	311.31
40	Greedy	14	303.57
40	Greedy	15	315.16
40	Greedy	16	301.08
40	Greedy	17	285.07
40	Greedy	18	311.79
40	Greedy	19	310.08
40	Greedy	20	306.6
40	Greedy	21	323.6
40	Greedy	22	312.9
40	Greedy	23	313.93
40	Greedy	24	308.68
40	Greedy	25	292.58
40	Greedy	26	297.12
40	Greedy	27	307.94
40	Greedy	28	295.86
40	Greedy	29	313.64
40	Greedy	30	315.44
50	GA	1	351.55
50	GA	2	363.8
50	GA	3	326.73
50	GA	4	307.17
50	GA	5	341.69
50	GA	6	357.7
50	GA	7	329.44
50	GA	8	337.2
50	GA	9	341.79
50	GA	10	337.35
50	GA	11	349.21
50	GA	12	342.33
50	GA	13	317.52
50	GA	14	370.86
50	GA	15	352.42
50	GA	16	341.91
50	GA	17	343.07
50	GA	18	324.01
50	GA	19	321.12
50	GA	20	326.05
50	GA	21	353.31
50	GA	22	370.36
50	GA	23	356.56
50	GA	24	336.56
50	GA	25	351.77
50	GA	26	364.86
50	GA	27	329.12
50	GA	28	360.33
50	GA	29	353.83
50	GA	30	327.02
50	ACO	1	373.86
50	ACO	2	402.66
50	ACO	3	358.74
50	ACO	4	381.58
50	ACO	5	358.37
50	ACO	6	379.92
50	ACO	7	350.2
50	ACO	8	356.19
50	ACO	9	369.39
50	ACO	10	386.22
50	ACO	11	387.79
50	ACO	12	356.58
50	ACO	13	380.9
50	ACO	14	377.92
50	ACO	15	393.1
50	ACO	16	356.44
50	ACO	17	352.33
50	ACO	18	387.28
50	ACO	19	343.29
50	ACO	20	353.71
50	ACO	21	349.63
50	ACO	22	370.06
50	ACO	23	349.9
50	ACO	24	349.08
50	ACO	25	372.72
50	ACO	26	392.91
50	ACO	27	375.17
50	ACO	28	374.77
50	ACO	29	361.76
50	ACO	30	369.42
50	DE	1	364.33
50	DE	2	361.52
50	DE	3	346.73
50	DE	4	364.41
50	DE	5	368.2
50	DE	6	386.85
50	DE	7	372.6
50	DE	8	366.19
50	DE	9	342.65
50	DE	10	337.08
50	DE	11	369.16
50	DE	12	362.48
50	DE	13	371.16
50	DE	14	357.32
50	DE	15	375.52
50	DE	16	350.72
50	DE	17	388.71
50	DE	18	389.98
50	DE	19	310.51
50	DE	20	365.66
50	DE	21	342.81
50	DE	22	367.52
50	DE	23	340.67
50	DE	24	324.95
50	DE	25	369.12
50	DE	26	375.25
50	DE	27	370.7
50	DE	28	403.67
50	DE	29	382.38
50	DE	30	361.56
50	PSO	1	332.05
50	PSO	2	339.95
50	PSO	3	340.8
50	PSO	4	357.36
50	PSO	5	342.26
50	PSO	6	353.9
50	PSO	7	356.72
50	PSO	8	351.93
50	PSO	9	341.89
50	PSO	10	356.74
50	PSO	11	368.46
50	PSO	12	313.08
50	PSO	13	381.12
50	PSO	14	334.31
50	PSO	15	324.4
50	PSO	16	363.15
50	PSO	17	353.92
50	PSO	18	351.96
50	PSO	19	359.68
50	PSO	20	360.55
50	PSO	21	358.45
50	PSO	22	350.6
50	PSO	23	295.51
50	PSO	24	361.06
50	PSO	25	359.01
50	PSO	26	338.17
50	PSO	27	339.05
50	PSO	28	357.84
50	PSO	29	340.17
50	PSO	30	325.29
50	Greedy	1	351.81
50	Greedy	2	383.67
50	Greedy	3	382.4
50	Greedy	4	402.77
50	Greedy	5	360.09
50	Greedy	6	395.51
50	Greedy	7	377.09
50	Greedy	8	357.66
50	Greedy	9	383.22
50	Greedy	10	388.15
50	Greedy	11	408.7
50	Greedy	12	357.4
50	Greedy	13	347.0
50	Greedy	14	395.21
50	Greedy	15	367.74
50	Greedy	16	380.79
50	Greedy	17	371.8
50	Greedy	18	380.28
50	Greedy	19	353.83
50	Greedy	20	433.56
50	Greedy	21	371.54
50	Greedy	22	372.83
50	Greedy	23	358.7
50	Greedy	24	379.34
50	Greedy	25	386.35
50	Greedy	26	383.62
50	Greedy	27	373.76
50	Greedy	28	361.42
50	Greedy	29	385.88
50	Greedy	30	372.46
100	GA	1	621.38
100	GA	2	636.05
100	GA	3	650.27
100	GA	4	648.64
100	GA	5	573.29
100	GA	6	681.64
100	GA	7	670.52
100	GA	8	648.07
100	GA	9	674.46
100	GA	10	668.27
100	GA	11	655.32
100	GA	12	656.43
100	GA	13	650.94
100	GA	14	677.19
100	GA	15	660.97
100	GA	16	690.55
100	GA	17	660.99
100	GA	18	650.9
100	GA	19	683.05
100	GA	20	662.0
100	GA	21	648.53
100	GA	22	637.08
100	GA	23	702.3
100	GA	24	691.39
100	GA	25	671.09
100	GA	26	638.51
100	GA	27	742.42
100	GA	28	717.98
100	GA	29	705.23
100	GA	30	681.21
100	ACO	1	695.15
100	ACO	2	729.89
100	ACO	3	714.66
100	ACO	4	715.35
100	ACO	5	689.35
100	ACO	6	704.26
100	ACO	7	681.04
100	ACO	8	733.71
100	ACO	9	696.88
100	ACO	10	782.38
100	ACO	11	685.64
100	ACO	12	710.42
100	ACO	13	766.52
100	ACO	14	674.08
100	ACO	15	745.96
100	ACO	16	669.69
100	ACO	17	707.69
100	ACO	18	701.7
100	ACO	19	698.49
100	ACO	20	757.42
100	ACO	21	751.62
100	ACO	22	729.82
100	ACO	23	701.61
100	ACO	24	645.74
100	ACO	25	729.06
100	ACO	26	703.54
100	ACO	27	677.86
100	ACO	28	712.88
100	ACO	29	712.31
100	ACO	30	698.72
100	DE	1	737.09
100	DE	2	805.91
100	DE	3	709.38
100	DE	4	761.54
100	DE	5	804.78
100	DE	6	738.34
100	DE	7	731.04
100	DE	8	760.46
100	DE	9	724.95
100	DE	10	736.35
100	DE	11	673.48
100	DE	12	718.8
100	DE	13	773.13
100	DE	14	724.56
100	DE	15	793.1
100	DE	16	724.75
100	DE	17	751.34
100	DE	18	693.48
100	DE	19	715.11
100	DE	20	708.57
100	DE	21	725.04
100	DE	22	746.62
100	DE	23	702.18
100	DE	24	679.71
100	DE	25	723.49
100	DE	26	746.9
100	DE	27	777.14
100	DE	28	678.5
100	DE	29	654.82
100	DE	30	702.86
100	PSO	1	736.12
100	PSO	2	649.79
100	PSO	3	671.22
100	PSO	4	745.01
100	PSO	5	680.04
100	PSO	6	688.81
100	PSO	7	696.88
100	PSO	8	716.73
100	PSO	9	684.72
100	PSO	10	626.49
100	PSO	11	685.82
100	PSO	12	702.21
100	PSO	13	591.88
100	PSO	14	733.37
100	PSO	15	682.63
100	PSO	16	632.6
100	PSO	17	673.86
100	PSO	18	749.92
100	PSO	19	717.05
100	PSO	20	695.34
100	PSO	21	686.14
100	PSO	22	614.07
100	PSO	23	688.18
100	PSO	24	724.22
100	PSO	25	660.21
100	PSO	26	709.52
100	PSO	27	662.99
100	PSO	28	710.58
100	PSO	29	644.03
100	PSO	30	702.64
100	Greedy	1	692.19
100	Greedy	2	684.44
100	Greedy	3	724.96
100	Greedy	4	731.25
100	Greedy	5	746.72
100	Greedy	6	706.64
100	Greedy	7	724.9
100	Greedy	8	740.21
100	Greedy	9	784.85
100	Greedy	10	783.95
100	Greedy	11	746.64
100	Greedy	12	797.38
100	Greedy	13	739.76
100	Greedy	14	824.73
100	Greedy	15	794.88
100	Greedy	16	726.33
100	Greedy	17	719.3
100	Greedy	18	733.49
100	Greedy	19	783.06
100	Greedy	20	713.04
100	Greedy	21	764.62
100	Greedy	22	753.8
100	Greedy	23	791.88
100	Greedy	24	706.97
100	Greedy	25	729.85
100	Greedy	26	712.82
100	Greedy	27	784.81
100	Greedy	28	820.22
100	Greedy	29	767.8
100	Greedy	30	775.71
