# Supplementary material for: Genetic algorithm-based coverage path planning for autonomous aircraft cabin cleaning by reconfigurable robot
Source: PLoS One. 2026 May 28;21(5):e0349395. doi: 10.1371/journal.pone.0349395 (PMC13218528; doi:10.1371/journal.pone.0349395)
Supplement: S1 File — (ZIP) [file pone.0349395.s001.zip › Table11dataset.csv]

Configuration	Trial	Cleaning Time (s)	Energy Consumption (Wh)
A321-200 | GA-TSP	1	830.5	721.65
A321-200 | GA-TSP	2	824.94	637.61
A321-200 | GA-TSP	3	776.33	646.37
A321-200 | GA-TSP	4	767.88	639.76
A321-200 | GA-TSP	5	817.87	720.45
A321-200 | GA-TSP	6	811.72	650.21
A321-200 | GA-TSP	7	826.24	715.54
A321-200 | GA-TSP	8	755.92	656.67
A321-200 | GA-TSP	9	787.53	651.87
A321-200 | GA-TSP	10	818.36	652.05
A321-200 | GA-TSP	11	778.43	621.66
A321-200 | GA-TSP	12	816.57	688.63
A321-200 | GA-TSP	13	856.96	666.48
A321-200 | GA-TSP	14	841.24	679.6
A321-200 | GA-TSP	15	786.8	680.85
A321-200 | GA-TSP	16	780.98	655.72
A321-200 | GA-TSP	17	739.26	642.5
A321-200 | GA-TSP	18	879.32	657.03
A321-200 | GA-TSP	19	805.61	662.48
A321-200 | GA-TSP	20	838.39	701.5
A321-200 | GA-TSP	21	855.37	662.84
A321-200 | GA-TSP	22	827.43	614.86
A321-200 | GA-TSP	23	808.49	674.2
A321-200 | GA-TSP	24	834.35	620.49
A321-200 | GA-TSP	25	831.61	659.4
A321-200 | GA-TSP	26	829.03	728.75
A321-200 | GA-TSP	27	867.22	615.82
A321-200 | GA-TSP	28	826.47	710.19
A321-200 | GA-TSP	29	863.2	681.17
A321-200 | GA-TSP	30	897.33	661.11
A321-200 | Zigzag	1	12047.07	692.28
A321-200 | Zigzag	2	10982.34	678.48
A321-200 | Zigzag	3	10168.37	710.9
A321-200 | Zigzag	4	11722.21	685.07
A321-200 | Zigzag	5	11775.81	655.66
A321-200 | Zigzag	6	10725.83	659.81
A321-200 | Zigzag	7	11877.56	671.04
A321-200 | Zigzag	8	12003.15	628.0
A321-200 | Zigzag	9	11638.12	663.6
A321-200 | Zigzag	10	12094.77	697.44
A321-200 | Zigzag	11	11318.39	666.99
A321-200 | Zigzag	12	12010.83	644.13
A321-200 | Zigzag	13	10996.0	631.83
A321-200 | Zigzag	14	11510.57	652.39
A321-200 | Zigzag	15	11021.93	648.41
A321-200 | Zigzag	16	11936.29	625.98
A321-200 | Zigzag	17	11897.8	667.39
A321-200 | Zigzag	18	13189.37	663.62
A321-200 | Zigzag	19	12209.31	667.95
A321-200 | Zigzag	20	10451.3	649.76
A321-200 | Zigzag	21	11743.25	698.37
A321-200 | Zigzag	22	10817.15	689.65
A321-200 | Zigzag	23	12109.22	609.09
A321-200 | Zigzag	24	12329.33	667.49
A321-200 | Zigzag	25	10425.72	659.16
A321-200 | Zigzag	26	12392.62	662.31
A321-200 | Zigzag	27	11081.79	690.92
A321-200 | Zigzag	28	11279.49	602.24
A321-200 | Zigzag	29	12104.01	675.29
A321-200 | Zigzag	30	12299.21	657.13
A321-200 | Spiral	1	11528.43	654.31
A321-200 | Spiral	2	11315.78	734.68
A321-200 | Spiral	3	11691.39	743.1
A321-200 | Spiral	4	12271.7	694.35
A321-200 | Spiral	5	12498.59	698.05
A321-200 | Spiral	6	12528.43	683.84
A321-200 | Spiral	7	12315.69	708.81
A321-200 | Spiral	8	11645.06	729.51
A321-200 | Spiral	9	13056.91	716.49
A321-200 | Spiral	10	12911.2	644.79
A321-200 | Spiral	11	12483.7	716.81
A321-200 | Spiral	12	12566.96	698.89
A321-200 | Spiral	13	13408.68	740.05
A321-200 | Spiral	14	11173.18	683.58
A321-200 | Spiral	15	13122.29	674.55
A321-200 | Spiral	16	12686.56	721.06
A321-200 | Spiral	17	12293.18	738.79
A321-200 | Spiral	18	12326.36	713.08
A321-200 | Spiral	19	11552.4	749.66
A321-200 | Spiral	20	12155.73	683.75
A321-200 | Spiral	21	13123.23	757.73
A321-200 | Spiral	22	13922.48	753.32
A321-200 | Spiral	23	12344.99	707.96
A321-200 | Spiral	24	12262.98	674.44
A321-200 | Spiral	25	12211.22	719.39
A321-200 | Spiral	26	12686.21	705.03
A321-200 | Spiral	27	12278.7	746.95
A321-200 | Spiral	28	12170.73	674.16
A321-200 | Spiral	29	12481.82	686.26
A321-200 | Spiral	30	11422.3	693.2
777-300ER | GA-TSP	1	1075.65	722.95
777-300ER | GA-TSP	2	1158.12	722.83
777-300ER | GA-TSP	3	1164.4	697.43
777-300ER | GA-TSP	4	1150.08	741.6
777-300ER | GA-TSP	5	1191.22	769.34
777-300ER | GA-TSP	6	1132.0	704.65
777-300ER | GA-TSP	7	1109.5	743.99
777-300ER | GA-TSP	8	1189.12	757.56
777-300ER | GA-TSP	9	1224.94	709.47
777-300ER | GA-TSP	10	1242.31	687.61
777-300ER | GA-TSP	11	1174.79	775.27
777-300ER | GA-TSP	12	1237.48	725.73
777-300ER | GA-TSP	13	1060.61	712.11
777-300ER | GA-TSP	14	1126.63	756.45
777-300ER | GA-TSP	15	1103.14	729.85
777-300ER | GA-TSP	16	1162.2	741.04
777-300ER | GA-TSP	17	1155.55	758.1
777-300ER | GA-TSP	18	1105.13	783.3
777-300ER | GA-TSP	19	1241.94	766.13
777-300ER | GA-TSP	20	1073.13	726.29
777-300ER | GA-TSP	21	1203.17	706.71
777-300ER | GA-TSP	22	1206.14	796.12
777-300ER | GA-TSP	23	1122.12	769.9
777-300ER | GA-TSP	24	1153.31	699.46
777-300ER | GA-TSP	25	1105.73	719.05
777-300ER | GA-TSP	26	1185.06	658.97
777-300ER | GA-TSP	27	1164.61	790.09
777-300ER | GA-TSP	28	1181.14	826.15
777-300ER | GA-TSP	29	1104.96	755.71
777-300ER | GA-TSP	30	1282.77	769.08
777-300ER | Zigzag	1	14516.4	809.17
777-300ER | Zigzag	2	13878.23	815.86
777-300ER | Zigzag	3	14671.88	869.46
777-300ER | Zigzag	4	13682.46	830.94
777-300ER | Zigzag	5	14647.73	843.22
777-300ER | Zigzag	6	14774.13	786.1
777-300ER | Zigzag	7	13612.09	797.05
777-300ER | Zigzag	8	13569.36	734.38
777-300ER | Zigzag	9	14646.44	761.37
777-300ER | Zigzag	10	14522.09	859.03
777-300ER | Zigzag	11	13843.29	774.2
777-300ER | Zigzag	12	13697.61	771.44
777-300ER | Zigzag	13	14503.92	821.4
777-300ER | Zigzag	14	14476.74	835.72
777-300ER | Zigzag	15	14022.41	839.02
777-300ER | Zigzag	16	15166.55	771.86
777-300ER | Zigzag	17	15608.17	844.52
777-300ER | Zigzag	18	14492.05	881.37
777-300ER | Zigzag	19	13908.26	824.76
777-300ER | Zigzag	20	15117.82	840.96
777-300ER | Zigzag	21	13307.15	852.96
777-300ER | Zigzag	22	14278.49	867.75
777-300ER | Zigzag	23	15734.13	824.85
777-300ER | Zigzag	24	14304.83	764.36
777-300ER | Zigzag	25	13613.49	869.91
777-300ER | Zigzag	26	14598.4	886.27
777-300ER | Zigzag	27	14302.75	811.51
777-300ER | Zigzag	28	14712.58	847.61
777-300ER | Zigzag	29	14176.87	804.68
777-300ER | Zigzag	30	14125.45	790.8
777-300ER | Spiral	1	13505.98	894.68
777-300ER | Spiral	2	14695.47	841.81
777-300ER | Spiral	3	14203.16	920.8
777-300ER | Spiral	4	15310.35	960.87
777-300ER | Spiral	5	15256.9	771.22
777-300ER | Spiral	6	15781.08	907.18
777-300ER | Spiral	7	14314.8	834.73
777-300ER | Spiral	8	15256.15	879.2
777-300ER | Spiral	9	15104.96	901.36
777-300ER | Spiral	10	16949.64	813.58
777-300ER | Spiral	11	15260.56	825.96
777-300ER | Spiral	12	14331.96	898.36
777-300ER | Spiral	13	16278.3	883.75
777-300ER | Spiral	14	15139.63	869.93
777-300ER | Spiral	15	15086.97	908.32
777-300ER | Spiral	16	16452.67	907.29
777-300ER | Spiral	17	15506.7	904.47
777-300ER | Spiral	18	15695.71	916.85
777-300ER | Spiral	19	14727.77	876.66
777-300ER | Spiral	20	15029.33	940.18
777-300ER | Spiral	21	14358.85	864.54
777-300ER | Spiral	22	14952.93	851.35
777-300ER | Spiral	23	14860.49	900.15
777-300ER | Spiral	24	15328.21	905.55
777-300ER | Spiral	25	16052.23	824.2
777-300ER | Spiral	26	14402.87	919.36
777-300ER | Spiral	27	14389.39	887.39
777-300ER | Spiral	28	15735.84	952.52
777-300ER | Spiral	29	15926.95	889.3
777-300ER | Spiral	30	14797.88	840.95
