# Supplementary material for: Genetic algorithm-based coverage path planning for autonomous aircraft cabin cleaning by reconfigurable robot
Source: PLoS One. 2026 May 28;21(5):e0349395. doi: 10.1371/journal.pone.0349395 (PMC13218528; doi:10.1371/journal.pone.0349395)
Supplement: S1 File — (ZIP) [file pone.0349395.s001.zip › Table10dataset.csv]

Configuration	Trial	Cleaning Time (s)	Energy Consumption (Wh)
A321-200 | GA-TSP	1	389.73	357.58
A321-200 | GA-TSP	2	417.93	314.95
A321-200 | GA-TSP	3	400.18	368.72
A321-200 | GA-TSP	4	362.1	333.3
A321-200 | GA-TSP	5	438.18	325.84
A321-200 | GA-TSP	6	398.11	338.99
A321-200 | GA-TSP	7	442.83	329.72
A321-200 | GA-TSP	8	402.95	333.2
A321-200 | GA-TSP	9	457.55	377.84
A321-200 | GA-TSP	10	432.79	347.18
A321-200 | GA-TSP	11	427.29	365.99
A321-200 | GA-TSP	12	392.82	360.62
A321-200 | GA-TSP	13	386.26	329.74
A321-200 | GA-TSP	14	430.79	316.27
A321-200 | GA-TSP	15	409.21	325.92
A321-200 | GA-TSP	16	406.83	292.94
A321-200 | GA-TSP	17	375.6	328.68
A321-200 | GA-TSP	18	431.21	337.64
A321-200 | GA-TSP	19	412.16	352.32
A321-200 | GA-TSP	20	393.98	345.43
A321-200 | GA-TSP	21	395.51	311.18
A321-200 | GA-TSP	22	404.05	350.37
A321-200 | GA-TSP	23	419.08	340.4
A321-200 | GA-TSP	24	461.39	347.63
A321-200 | GA-TSP	25	432.27	378.72
A321-200 | GA-TSP	26	385.44	322.91
A321-200 | GA-TSP	27	448.03	327.01
A321-200 | GA-TSP	28	412.71	358.81
A321-200 | GA-TSP	29	430.45	370.49
A321-200 | GA-TSP	30	442.92	358.81
A321-200 | Zigzag	1	468.38	419.33
A321-200 | Zigzag	2	494.86	376.56
A321-200 | Zigzag	3	521.73	419.58
A321-200 | Zigzag	4	488.31	398.6
A321-200 | Zigzag	5	458.01	407.32
A321-200 | Zigzag	6	498.61	386.54
A321-200 | Zigzag	7	515.51	381.17
A321-200 | Zigzag	8	435.48	424.27
A321-200 | Zigzag	9	477.37	400.76
A321-200 | Zigzag	10	466.8	370.92
A321-200 | Zigzag	11	517.78	389.41
A321-200 | Zigzag	12	527.66	419.58
A321-200 | Zigzag	13	479.53	381.4
A321-200 | Zigzag	14	469.36	378.85
A321-200 | Zigzag	15	538.04	406.62
A321-200 | Zigzag	16	515.22	377.74
A321-200 | Zigzag	17	491.61	427.05
A321-200 | Zigzag	18	479.04	424.09
A321-200 | Zigzag	19	460.78	375.81
A321-200 | Zigzag	20	496.44	395.65
A321-200 | Zigzag	21	502.84	363.42
A321-200 | Zigzag	22	504.55	455.69
A321-200 | Zigzag	23	486.6	403.99
A321-200 | Zigzag	24	491.57	365.75
A321-200 | Zigzag	25	497.58	370.93
A321-200 | Zigzag	26	476.78	428.36
A321-200 | Zigzag	27	469.29	413.41
A321-200 | Zigzag	28	511.87	408.92
A321-200 | Zigzag	29	453.8	396.6
A321-200 | Zigzag	30	534.93	362.46
A321-200 | Spiral	1	494.09	413.46
A321-200 | Spiral	2	504.02	441.11
A321-200 | Spiral	3	541.3	419.45
A321-200 | Spiral	4	521.35	435.82
A321-200 | Spiral	5	512.88	413.21
A321-200 | Spiral	6	476.02	401.81
A321-200 | Spiral	7	482.05	432.04
A321-200 | Spiral	8	520.06	432.08
A321-200 | Spiral	9	487.25	463.59
A321-200 | Spiral	10	539.05	417.67
A321-200 | Spiral	11	480.37	427.97
A321-200 | Spiral	12	532.75	432.27
A321-200 | Spiral	13	514.94	420.69
A321-200 | Spiral	14	512.43	458.04
A321-200 | Spiral	15	495.0	428.25
A321-200 | Spiral	16	507.36	431.23
A321-200 | Spiral	17	465.63	385.3
A321-200 | Spiral	18	475.46	428.77
A321-200 | Spiral	19	514.87	413.92
A321-200 | Spiral	20	535.5	422.16
A321-200 | Spiral	21	501.51	421.08
A321-200 | Spiral	22	504.36	440.18
A321-200 | Spiral	23	517.67	406.1
A321-200 | Spiral	24	539.17	401.92
A321-200 | Spiral	25	502.98	419.37
A321-200 | Spiral	26	474.72	423.6
A321-200 | Spiral	27	482.44	426.75
A321-200 | Spiral	28	511.1	456.49
A321-200 | Spiral	29	508.7	412.21
A321-200 | Spiral	30	491.19	428.18
777-300ER | GA-TSP	1	587.83	512.88
777-300ER | GA-TSP	2	625.92	469.42
777-300ER | GA-TSP	3	569.05	416.89
777-300ER | GA-TSP	4	569.04	454.62
777-300ER | GA-TSP	5	574.72	487.36
777-300ER | GA-TSP	6	590.28	477.28
777-300ER | GA-TSP	7	590.94	474.99
777-300ER | GA-TSP	8	590.86	400.78
777-300ER | GA-TSP	9	577.22	475.35
777-300ER | GA-TSP	10	575.12	472.79
777-300ER | GA-TSP	11	605.68	463.71
777-300ER | GA-TSP	12	649.48	494.45
777-300ER | GA-TSP	13	584.92	473.06
777-300ER | GA-TSP	14	582.57	456.12
777-300ER | GA-TSP	15	582.31	484.66
777-300ER | GA-TSP	16	602.05	491.85
777-300ER | GA-TSP	17	577.06	444.16
777-300ER | GA-TSP	18	565.53	516.53
777-300ER | GA-TSP	19	611.31	486.83
777-300ER | GA-TSP	20	562.83	478.09
777-300ER | GA-TSP	21	548.37	464.81
777-300ER | GA-TSP	22	577.93	469.36
777-300ER | GA-TSP	23	613.09	444.09
777-300ER | GA-TSP	24	559.78	445.14
777-300ER | GA-TSP	25	548.9	480.96
777-300ER | GA-TSP	26	538.28	496.02
777-300ER | GA-TSP	27	577.88	479.64
777-300ER | GA-TSP	28	594.54	467.62
777-300ER | GA-TSP	29	615.31	473.36
777-300ER | GA-TSP	30	602.48	473.24
777-300ER | Zigzag	1	702.27	564.08
777-300ER | Zigzag	2	700.85	529.2
777-300ER | Zigzag	3	707.29	547.43
777-300ER | Zigzag	4	714.02	496.43
777-300ER | Zigzag	5	641.49	566.41
777-300ER | Zigzag	6	756.68	579.53
777-300ER | Zigzag	7	668.58	509.24
777-300ER | Zigzag	8	717.9	554.06
777-300ER | Zigzag	9	712.64	559.51
777-300ER | Zigzag	10	693.23	638.59
777-300ER | Zigzag	11	691.99	551.87
777-300ER | Zigzag	12	688.0	540.07
777-300ER | Zigzag	13	726.47	546.46
777-300ER | Zigzag	14	714.21	564.22
777-300ER | Zigzag	15	734.39	567.99
777-300ER | Zigzag	16	650.2	519.4
777-300ER | Zigzag	17	740.94	539.37
777-300ER | Zigzag	18	646.49	537.67
777-300ER | Zigzag	19	735.97	516.8
777-300ER | Zigzag	20	662.21	537.75
777-300ER | Zigzag	21	648.9	523.36
777-300ER | Zigzag	22	639.66	543.47
777-300ER | Zigzag	23	679.92	537.32
777-300ER | Zigzag	24	634.97	591.16
777-300ER | Zigzag	25	646.2	564.03
777-300ER | Zigzag	26	655.0	574.89
777-300ER | Zigzag	27	725.28	531.89
777-300ER | Zigzag	28	625.62	575.65
777-300ER | Zigzag	29	757.12	567.86
777-300ER | Zigzag	30	697.76	579.1
777-300ER | Spiral	1	756.16	569.76
777-300ER | Spiral	2	704.3	612.56
777-300ER | Spiral	3	723.06	633.53
777-300ER | Spiral	4	702.65	616.71
777-300ER | Spiral	5	740.78	590.64
777-300ER | Spiral	6	771.12	614.61
777-300ER | Spiral	7	691.7	613.43
777-300ER | Spiral	8	778.37	590.52
777-300ER | Spiral	9	719.25	574.5
777-300ER | Spiral	10	727.8	614.79
777-300ER | Spiral	11	698.52	554.39
777-300ER | Spiral	12	714.62	553.39
777-300ER | Spiral	13	747.35	581.72
777-300ER | Spiral	14	664.38	584.04
777-300ER | Spiral	15	721.29	607.75
777-300ER | Spiral	16	723.01	649.94
777-300ER | Spiral	17	709.41	592.55
777-300ER | Spiral	18	724.55	586.0
777-300ER | Spiral	19	733.49	610.49
777-300ER | Spiral	20	777.1	547.76
777-300ER | Spiral	21	709.72	581.09
777-300ER | Spiral	22	762.45	583.8
777-300ER | Spiral	23	659.29	597.01
777-300ER | Spiral	24	727.07	599.74
777-300ER | Spiral	25	690.42	645.49
777-300ER | Spiral	26	716.51	588.8
777-300ER | Spiral	27	695.53	566.73
777-300ER | Spiral	28	683.77	582.71
777-300ER | Spiral	29	693.43	655.52
777-300ER | Spiral	30	659.53	560.87
