# Supplementary material for: Genetic algorithm-based coverage path planning for autonomous aircraft cabin cleaning by reconfigurable robot
Source: PLoS One. 2026 May 28;21(5):e0349395. doi: 10.1371/journal.pone.0349395 (PMC13218528; doi:10.1371/journal.pone.0349395)
Supplement: S1 File — (ZIP) [file pone.0349395.s001.zip › Table9dataset.csv]

Environment	Trial	Coverage (%)	Cleaning Time (min)	Coverage Speed (m2/min)
Sample House 1	1	88.0	45.59	1.016
Sample House 1	2	88.61	45.3	0.981
Sample House 1	3	88.65	48.3	0.971
Sample House 1	4	88.03	44.61	0.971
Sample House 1	5	87.85	40.26	0.921
Sample House 1	6	87.36	42.96	1.003
Sample House 1	7	87.16	41.76	1.049
Sample House 1	8	87.56	46.2	0.933
Sample House 1	9	87.37	46.33	0.944
Sample House 1	10	87.93	44.2	0.978
Sample House 1	11	87.34	51.56	0.989
Sample House 1	12	87.07	48.47	0.941
Sample House 1	13	87.83	40.12	0.937
Sample House 1	14	87.82	48.22	0.997
Sample House 1	15	87.63	45.1	0.931
Sample House 1	16	87.27	44.62	1.032
Sample House 1	17	87.91	40.71	1.003
Sample House 1	18	87.47	43.97	1.014
Sample House 1	19	88.32	48.79	0.956
Sample House 1	20	87.51	46.99	1.029
Sample House 1	21	87.41	45.44	0.946
Sample House 1	22	86.98	48.44	1.044
Sample House 1	23	87.66	49.01	1.004
Sample House 1	24	87.31	47.08	1.052
Sample House 1	25	87.68	50.69	0.885
Sample House 1	26	88.19	46.26	0.978
Sample House 1	27	87.76	40.04	0.981
Sample House 1	28	87.91	50.43	0.969
Sample House 1	29	87.21	44.49	1.027
Sample House 1	30	87.9	44.41	1.011
Sample House 2	1	93.06	48.71	1.052
Sample House 2	2	92.8	44.62	1.021
Sample House 2	3	93.18	46.58	1.08
Sample House 2	4	92.86	41.55	1.063
Sample House 2	5	92.79	43.39	1.074
Sample House 2	6	93.24	51.46	1.087
Sample House 2	7	93.15	45.58	1.003
Sample House 2	8	92.98	45.98	1.179
Sample House 2	9	92.88	46.7	1.079
Sample House 2	10	92.3	49.23	1.11
Sample House 2	11	93.47	43.07	1.136
Sample House 2	12	92.16	47.56	1.168
Sample House 2	13	92.41	44.1	1.084
Sample House 2	14	92.7	41.15	1.083
Sample House 2	15	92.36	47.22	1.043
Sample House 2	16	93.93	43.45	1.067
Sample House 2	17	93.49	42.11	1.089
Sample House 2	18	93.78	40.98	1.087
Sample House 2	19	93.16	48.15	1.031
Sample House 2	20	92.21	47.37	1.092
Sample House 2	21	93.15	46.84	1.053
Sample House 2	22	93.14	46.68	1.051
Sample House 2	23	94.12	47.22	1.032
Sample House 2	24	93.39	42.88	1.111
Sample House 2	25	93.7	43.34	1.119
Sample House 2	26	93.25	48.27	1.156
Sample House 2	27	92.85	43.54	1.044
Sample House 2	28	92.51	45.57	1.094
Sample House 2	29	93.17	48.28	1.081
Sample House 2	30	93.87	45.01	1.189
B777 Spiral	1	86.58	124.33	0.967
B777 Spiral	2	86.49	126.23	1.039
B777 Spiral	3	86.48	126.68	0.976
B777 Spiral	4	85.29	125.56	1.044
B777 Spiral	5	86.33	123.16	1.017
B777 Spiral	6	86.43	124.25	1.016
B777 Spiral	7	86.23	123.47	1.024
B777 Spiral	8	86.54	130.15	1.052
B777 Spiral	9	85.37	124.09	1.031
B777 Spiral	10	86.51	128.45	1.164
B777 Spiral	11	86.54	130.31	1.048
B777 Spiral	12	86.59	125.95	1.04
B777 Spiral	13	85.74	126.19	0.991
B777 Spiral	14	86.25	133.84	0.935
B777 Spiral	15	86.61	122.06	0.991
B777 Spiral	16	86.85	127.09	0.967
B777 Spiral	17	85.77	128.94	0.981
B777 Spiral	18	86.33	127.04	0.984
B777 Spiral	19	87.49	128.8	0.929
B777 Spiral	20	86.31	124.91	1.044
B777 Spiral	21	85.72	126.56	1.03
B777 Spiral	22	86.72	123.3	0.997
B777 Spiral	23	85.92	124.94	1.081
B777 Spiral	24	86.44	123.12	1.047
B777 Spiral	25	87.47	130.0	0.949
B777 Spiral	26	85.91	130.7	0.982
B777 Spiral	27	86.47	129.22	0.973
B777 Spiral	28	86.16	117.18	0.969
B777 Spiral	29	86.05	123.16	1.075
B777 Spiral	30	85.34	125.58	1.015
B777 Zigzag	1	82.26	111.49	1.037
B777 Zigzag	2	81.41	112.86	1.008
B777 Zigzag	3	81.52	114.0	0.993
B777 Zigzag	4	81.17	116.14	1.016
B777 Zigzag	5	82.35	112.09	1.075
B777 Zigzag	6	80.23	115.34	1.014
B777 Zigzag	7	81.57	113.93	0.982
B777 Zigzag	8	81.1	114.03	1.024
B777 Zigzag	9	81.61	113.72	1.026
B777 Zigzag	10	81.58	118.24	1.015
B777 Zigzag	11	80.9	114.12	1.02
B777 Zigzag	12	81.77	115.74	0.995
B777 Zigzag	13	82.17	114.03	1.012
B777 Zigzag	14	81.28	115.15	1.034
B777 Zigzag	15	81.9	118.24	1.042
B777 Zigzag	16	81.41	117.85	0.978
B777 Zigzag	17	81.59	115.41	0.994
B777 Zigzag	18	81.76	113.35	1.074
B777 Zigzag	19	80.8	112.16	1.036
B777 Zigzag	20	81.87	117.67	1.015
B777 Zigzag	21	81.39	113.11	0.993
B777 Zigzag	22	80.99	118.73	0.984
B777 Zigzag	23	80.9	114.84	1.007
B777 Zigzag	24	81.06	113.33	1.0
B777 Zigzag	25	81.55	114.28	0.971
B777 Zigzag	26	81.54	111.46	0.934
B777 Zigzag	27	80.97	115.16	1.002
B777 Zigzag	28	82.29	118.37	0.984
B777 Zigzag	29	81.39	112.79	0.989
B777 Zigzag	30	81.23	116.77	0.957
A321 Spiral	1	86.61	108.4	0.986
A321 Spiral	2	86.54	105.87	0.974
A321 Spiral	3	86.43	103.84	0.994
A321 Spiral	4	85.84	103.87	1.01
A321 Spiral	5	87.17	106.68	1.076
A321 Spiral	6	85.84	106.42	0.997
A321 Spiral	7	87.61	101.38	0.956
A321 Spiral	8	85.94	97.43	0.969
A321 Spiral	9	85.84	104.25	1.004
A321 Spiral	10	87.43	106.65	0.967
A321 Spiral	11	85.76	105.28	0.937
A321 Spiral	12	87.4	107.34	0.971
A321 Spiral	13	85.27	107.86	0.985
A321 Spiral	14	87.04	99.02	0.966
A321 Spiral	15	86.3	103.94	0.972
A321 Spiral	16	86.67	100.6	0.984
A321 Spiral	17	86.37	105.34	1.018
A321 Spiral	18	85.63	99.2	1.041
A321 Spiral	19	86.5	101.55	1.052
A321 Spiral	20	86.37	107.34	0.993
A321 Spiral	21	87.54	109.07	0.98
A321 Spiral	22	86.88	105.74	1.045
A321 Spiral	23	85.72	105.86	1.032
A321 Spiral	24	85.24	100.25	0.908
A321 Spiral	25	86.14	105.95	1.05
A321 Spiral	26	86.34	108.69	0.935
A321 Spiral	27	85.28	103.63	1.005
A321 Spiral	28	86.28	97.6	0.986
A321 Spiral	29	85.52	105.81	1.005
A321 Spiral	30	85.74	102.26	0.948
A321 Zigzag	1	81.16	98.57	0.921
A321 Zigzag	2	81.5	94.11	0.928
A321 Zigzag	3	81.14	92.59	0.938
A321 Zigzag	4	80.48	101.59	0.961
A321 Zigzag	5	80.78	96.34	0.956
A321 Zigzag	6	81.07	97.54	0.99
A321 Zigzag	7	80.88	93.97	0.949
A321 Zigzag	8	79.82	91.15	1.015
A321 Zigzag	9	82.19	94.95	0.983
A321 Zigzag	10	81.39	104.94	1.005
A321 Zigzag	11	81.12	92.83	0.896
A321 Zigzag	12	81.32	93.43	0.903
A321 Zigzag	13	80.81	92.46	1.027
A321 Zigzag	14	81.73	95.68	1.019
A321 Zigzag	15	81.25	93.12	1.021
A321 Zigzag	16	81.52	92.59	0.952
A321 Zigzag	17	80.67	91.55	0.997
A321 Zigzag	18	82.35	91.5	0.983
A321 Zigzag	19	80.81	94.24	0.936
A321 Zigzag	20	80.68	95.85	0.927
A321 Zigzag	21	81.36	95.55	0.95
A321 Zigzag	22	80.66	93.97	0.99
A321 Zigzag	23	81.5	92.77	0.964
A321 Zigzag	24	81.65	90.69	0.982
A321 Zigzag	25	80.8	97.41	0.929
A321 Zigzag	26	80.12	90.82	0.962
A321 Zigzag	27	81.36	92.99	0.986
A321 Zigzag	28	80.2	95.5	0.912
A321 Zigzag	29	80.81	95.84	0.926
A321 Zigzag	30	80.97	98.72	0.937
